# Supplementary material for: Evolution of complexity in RNA-like replicator systems
Source: Biol Direct. 2008 Mar 27;3:11. doi: 10.1186/1745-6150-3-11 (PMC2390529; doi:10.1186/1745-6150-3-11)
Supplement: Additional file 3 — Five genotypes used to initialize simulations. This file lists the five catalytic genotypes obtained from pre-evolution. They are used to initialize simulations. The first one is for the simulations presented in main text. The last one is for the simulations presented in Additional file 2 [file 1745-6150-3-11-S3.txt]

CCCCCCCCCCCCCCGGCCGGAAACAACGUAAGAGCCAUUGUGUGGAUGCC
CCCCCCCCCCCAGCACCGGAAACAACGAAAGAACGCUGAAUGAGUGGUGC
CACCCCCCCCAAGUCACCGAAAGCCGAAAGAACGACAGAUGUGAGCGACU
CCCCCCCCCCGGCACAAGCGAAAGCACGGAGACCCAGCCAAGACGUGUGC
GAAAGAAAAUAAUGUAACGCCAGGAAACGCGAAAGAGGCAAAUCGUAUGC
